# Supplementary material for: A single-center analysis of visual outcomes and associated factors after intravenous methylprednisolone treatment for dysthyroid optic neuropathy
Source: BMC Ophthalmol. 2023 Jan 23;23:32. doi: 10.1186/s12886-023-02789-5 (PMC9869532; doi:10.1186/s12886-023-02789-5)
Supplement: Supplementary file 2 — Additional file 2. [file 12886_2023_2789_MOESM2_ESM.xlsx]

## Sheet: dataVA_ODSxYesNo
ODSurgery	VAbaseline	LogMarBaseline	VA1week	Post1weekLogMAR	VA3mo	Post3moLogMar	VA6mo	Post6moLogMar	VA12mo	Post12moLogMar	proptosisbaseline	proptosis3mo	proptosis6mo
0	NLP	2.3	LP	2.2	FC	2	20/400	1.3	20/500	1.4
0	NLP	2.3	20/200	1	20/63	0.5	20/63	0.5	20/63	0.5
0	HM	2	HM	2	20/640	1.5	20/400	1.3	20/500	1.4
0	HM	2	HM	2	20/640	1.5	20/160	0.9	20/200	1
0	HM	2	HM	2	FC	2	20/640	1.5	20/640	1.5
0	HM	2	HM	2	20/640	1.5	20/125	0.8	20/160	0.9
0	HM	2	FC	1.9	20/640	1.5	20/200	1	20/250	1.1
0	HM	2	FC	1.9	20/640	1.5	20/200	1	20/250	1.1
0	HM	2	FC	1.9	20/640	1.5	20/200	1	20/200	1
0	HM	2	FC	1.9	20/400	1.3	20/125	0.8	20/100	0.7
0	HM	2	20/40	0.3	20/32	0.2	20/32	0.2	20/32	0.2
0	20/200-1	1.02	20/63	0.5	20/40	0.3	20/32	0.2	20/32	0.2
0	20/160	0.9	20/100	0.7	20/50	0.4	20/40	0.3	20/40	0.3
0	20/125	0.8	20/40	0.3	20/50	0.4	20/50	0.4	20/40	0.3
0	20/100	0.7	20/63	0.5	20/100	0.7	20/80	0.6	20/80	0.6
0	20/100	0.7	20/50	0.4	20/40	0.3	20/40	0.3	20/40	0.3
0	20/80-1	0.62	20/50	0.4	20/50	0.4	20/50	0.4	20/50	0.4
0	20/80	0.6	20/50	0.4	20/63-1	0.52	20/63-1	0.52	20/63-1	0.52
0	20/63-1	0.52	20/40	0.3	20/32	0.2	20/32	0.2	20/32	0.2
0	20/63-1	0.52	20/32	0.2	20/32	0.2	20/32	0.2	20/32	0.2
0	20/63-1	0.52	20/32	0.2	20/32	0.2	20/32	0.2	20/32	0.2
0	20/63	0.5	20/40	0.3	20/40	0.3	20/32	0.2	20/32	0.2
0	20/63	0.5	20/32	0.2	20/32	0.2	20/50	0.4	20/40	0.3
0	20/50	0.4	20/32	0.2	20/32-2	0.16	20/25	0.1	20/25	0.1
0	20/50	0.4	20/32	0.2	20/32	0.2	20/40	0.3	20/40	0.3
0	20/50	0.4	20/32	0.2	20/32-2	0.16	20/25	0.1	20/25	0.1
0	20/50	0.4	20/32	0.2	20/32	0.2	20/32	0.2	20/32	0.2
0	20/50	0.4	20/25	0.1	20/32	0.2	20/25	0.1	20/25	0.1
0	20/50	0.4	20/25	0.1	20/20-1	0.02	20/25	0.1	20/25	0.1
0	20/40-1	0.32	20/25	0.1	20/32	0.2	20/32	0.2	20/32	0.2
0	20/40	0.3	20/25	0.1	20/32	0.2		0.1	20/25	0.1
0	20/32	0.2	20/20	0	20/32	0.2	20/32	0.2	20/32	0.2
0	20/32	0.2	20/20	0	20/25	0.1	20/25	0.1	20/25	0.1
0	20/32	0.2	20/20	0	20/25	0.1	20/25	0.1	20/25	0.1
1	20/160	0.9	20/125	0.8	20/63	0.5		#NULL!		#NULL!	25	19	19.5
1	20/160	0.9	20/50	0.4	20/50	0.4		#NULL!		#NULL!	24	22	21.8
1	20/125	0.8	20/125	0.8	20/63	0.5		#NULL!		#NULL!	23	19	20
1	20/125	0.8	20/100-1	0.72	20/63	0.5		#NULL!		#NULL!	22	20	20
1	20/125	0.8	20/100-1	0.72	20/63	0.5		#NULL!		#NULL!	22	19	19
1	20/125	0.8	20/80-2	0.65	20/63	0.5		#NULL!		#NULL!	16	16	15.5
1	20/100	0.7	20/100	0.7	20/50	0.4		#NULL!		#NULL!	21	19.5	19.5
1	20/100	0.7	20/80-1	0.62	20/63	0.5		#NULL!		#NULL!	16	16	16
1	20/100	0.7	20/80-1	0.62	20/32	0.2		#NULL!		#NULL!	26	22	22
1	20/100	0.7	20/80	0.6	20/40	0.3		#NULL!		#NULL!	20	18	18
1	20/100	0.7	20/63-1	0.52	20/40	0.3		#NULL!		#NULL!	23	21	21
1	20/80	0.6	20/80+1	0.58	20/40	0.3		#NULL!		#NULL!	22	19	19
1	20/80	0.6	20/63-1	0.52	20/63-1	0.52		#NULL!		#NULL!	22	19	18.8
1	20/80	0.6	20/63-1	0.52	20/63-1	0.52		#NULL!		#NULL!	22	19.5	20
1	20/80	0.6	20/63	0.5	20/80-1	0.62		#NULL!		#NULL!	24	20	20.5
1	20/63	0.5	20/63	0.5	20/62	0.5		#NULL!		#NULL!	22	20	19.5
1	20/63	0.5	20/50-1	0.42	20/32	0.2		#NULL!		#NULL!	23	19.5	19
1	20/63	0.5	20/50	0.4	20/50	0.4		#NULL!		#NULL!	23	19.5	20
1	20/63	0.5	20/50	0.4	20/50	0.4		#NULL!		#NULL!	16	16.5	16
1	20/50	0.4	20/25	0.1	20/25	0.1		#NULL!		#NULL!	23	20.5	21
1	20/50	0.4	20/25	0.1	20.50	0.4		#NULL!		#NULL!	22	18.5	18
1	20/40	0.3	20/32	0.2	20/32	0.2		#NULL!		#NULL!	16	16	15.5
1	20/32-1	0.22	20/20	0	20/20	0		#NULL!		#NULL!	16	15	15.5
